# Supplementary material for: Laricitrin 3-Rutinoside from Ginkgo biloba Fruits Prevents Damage in TNF-α-Stimulated Normal Human Dermal Fibroblasts
Source: Antioxidants (Basel). 2023 Jul 15;12(7):1432. doi: 10.3390/antiox12071432 (PMC10376084; doi:10.3390/antiox12071432)
Supplement: Supplementary file 1 [file antioxidants-12-01432-s001.zip]

Archive with 1 entries (1 files):
- antioxidants-2507142-supplementary.pdf
